# Supplementary material for: Hyperactive STAT5 hijacks T cell receptor signaling and drives immature T cell acute lymphoblastic leukemia
Source: J Clin Invest. 2024 Apr 15;134(8):e168536. doi: 10.1172/JCI168536 (PMC11014662; doi:10.1172/JCI168536)
Supplement: Supporting data values [file jci-134-168536-s150.xlsx]

## Sheet: Fig. 1C
no recurrent STAT5B mutation	recurrent STAT5B mutation
27	145.7
400	162.8
255	145
203.88	745.36
27.04	312.8
102.1	579
7.77	482.1
16.2	118.3
148.6	123
9.6
254.7
711.6
65.9
202
14.05
130.32
244.5
183.7
132.8
130
689.1
27.5
375.9
477.8
446.1
77
446
145
75.1
300
24.3
35.4
250.7
28.7
181.6
191.9
313
60.2
183.9
520
523.6
12.1
94.1
4.2
15.3
314
32.3
108.7
57.7
79.1
88.39
114.9
145
25.4
61.3
205.7
13.5
121
273
61.1
52.6
141.6
519
52.3
452.5
134.9
54.5
141.51
729
3.5
147.76
16.54
435.32
223.3
46.9
509.1
44.4
44.1
34.7
66.6
33.7
335.5
321.6
411
81
28.3
46.3
24.8
68.6
190.1
300.8
321.53
143.7
127.1
425.9
139.1
546
94.6
119.2
43.57
37.8
181.43
35
198.5
214.5
194.6
373.4
74.08
213.68
5.8
52.9
83.4
50.08
167.4
63.25
93.8
20.9
291
403.8
30.07
167.2
113.2
45.6
107.7
97
104.7
616
15.6
12
130.1
4.7
6.1
26.8
43
226.2
353.4
11.7
25.4
554
748
15.7
2.33
369
203.5
292.2
49
96.1
13.2
28.7
88.5
21.2
167.8
71.7
211.8
35.3
18.85
472
5.4
41
911.8
536.7
77.73
232.66
7.2
225
20.3
136.9
3.9
37.3
224.7
111.9
16.6
175.2
25.4
99.3
0.7
53.6
20.8
193
43.6
107.7
224
315
148.2
343.9
50.9
36.2
252
9.7
6.3
180.57
22.9
1.8
263
34
38.8
22.8
18.4
3.4
674
102.4
12.5
188.3
35.2
6.6
4.9
607.4
143.9
605
150
272
427.9
59.2
22.7
397
18.1
133.1
190.8
23.8
102.3
15.2
8.6
751.8
9.2
42.8
88.6
40.4
37.04
158.8
56.5
402.59
152
91.6
15.8
2.4
20.04
135.1
97.7
35.7
2.22
43.1
188.4
90.91
769.32
156.8
197.3
14.1
213.9
75.9
7.04
50.9
73
888
93
628.8
2.2

## Sheet: Fig. 1D
	WT							STAT5BN642H
DN1	17.8	17.2	17.6	21.6	18.5	19.9	20.7	55.9	61.3	67	52	57	62.8	76.7
DN2	13.6	16.3	13.4	13.8	21.1	22.5	16.7	8.57	6.34	8.37	7.89	10.3	7.25	5.09
DN3	28.6	24.5	28.5	24.3	27.3	25.6	30	8.96	6.5	4.59	10.8	9.13	5.4	3.29
DN4	40	42.1	40.6	40.3	33.1	32	32.6	26.6	25.8	20	29.3	23.6	24.6	14.9

## Sheet: Fig. 1E
	WT							STAT5BN642H
DN	3.17	3.59	3.35	3.75	3.75	3.16	4.56	6.98	5.13	3.05	3.93	3.83	4.38	2.85
DP	85.3	84.4	84.9	78.9	78.8	80.9	74.2	25.1	32.2	17.1	38.1	37.4	25.2	12.4
SP4	7.32	7.87	7.57	11.1	11.4	10.7	13.7	23.5	20.7	26.7	22.6	25.8	24.8	32.4
SP8	4.18	4.13	4.13	6.3	6.07	5.23	7.49	44.4	42	53.1	35.5	33	45.6	52.3

## Sheet: Fig. 1F
WT	N642H
0.0686	0.0911
0.0384	0.0851
0.0478	0.1263
0.0484	0.0847
0.0703	0.1079
0.0815	0.0855
0.0475	0.1238

## Sheet: Fig. 1H
WT	N642H
0.182016	3.09997
0.409925	0.894982
0.175937	0.152245
0.514227	1.47827
0.157739	0.799982
0.285051	1.74059
	3.1286

## Sheet: Fig. 1I
DN		DP		SP8
WT	N642H	WT	N642H	WT	N642H
24.9912	22.1848	3.45974	5.348	30.4592	31.5089	Runx3
13.0789	36.3573	3.222	12.3877	23.3118	32.608
22.9249	40.8509	3.51292	7.28334	29.2419	40.4071
0.637211	3.63311	0.077491	0.436097	2.44792	16.9222	Eomes
0.125825	24.4887	0.0216284	6.99395	1.25081	47.2692
1.21704	4.30457	0.0247566	2.07318	2.20929	51.4069
14.7877	9.48039	0.459962	0.939389	1.58082	17.3259	Tbx21
7.73534	40.4853	0.481423	12.1082	1.37711	59.0758
9.43369	16.9347	0.459212	1.99159	1.66297	58.2554
33.5394	136.709	0.697311	7.81237	1.3986	291.278	Gzmb
16.7758	307.49	0.333643	76.1468	0.933638	312.853
35.4136	193.694	0.668326	21.2086	1.44062	416.966
7.51115	9.83204	2.24205	3.37676	8.64678	40.4231	Prf1
2.72236	45.8797	2.05501	22.8749	9.19514	98.7704
4.09154	15.6721	2.90051	5.55011	9.81298	76.3851
10.8635	6.48472	0.0738504	0.321762	0.691236	13.8195	Fasl
4.38543	19.3135	0.0824491	4.60228	0.422983	18.9133
8.1873	11.83	0.0707807	1.37265	0.61029	30.2007

## Sheet: Fig. 2C
Thymus [g]			WBC [10³/mm³]
RAG2-/-	STAT5BN642H RAG2-/-		RAG2-/-	STAT5BN642H RAG2-/-
0.0134	0.7046		1.08	1.78
0.0098	0.0095		1.11	2.17
0.0106	0.0203		2.97	2.34
0.0119	0.0259		1.24	52.58
0.0138	0.034		0.61	5.7
0.0123	0.0693		0.55	11.86
0.0101	0.229		1.68	9.98
0.0084	0.4015		0.8	4.61
0.0121	0.1265		1.19	4.51
0.0068	0.745		1.1	3.26
0.0056	0.0425		1.33	230.55
0.00835	0.119		0.77	9.56
0.0111	0.025		1.58	82.28
0.016	0.3893		0.91	6.3
0.0106	0.077		3.35	3.41
	0.6071		1.12	257
	0.0225			1.09
	0.0536			0.99
	0.0888			6.68
	0.6092			5.52
	0.041			66.86
	0.03851			22.85
	0.697
	1.5323
	0.0483
	0.0911

## Sheet: Fig. 2D
Thymus [g]			WBC [10³/mm³]
RAG2-/-	STAT5AS710F RAG2-/-		RAG2-/-	STAT5AS710FRAG2-/-
0.02	0.14		0.8	2.5
0.02	0.1		3	3.8
0.015	0.02		1.3	9.8
0.02	0.05		0.5	0.7
0.01	0.02		0.8	2.5
0.05	0.04		1.1	2.7
0.01	0.81		0.9	2.5
0.05	0.6		1.3	45.3
0.01	0.86		1.1	13.6
0.015	1.08		0.6	9
0.005	1.03		0.9	20.7
0.01	0.65		0.4	4.2
0.02	0.86		0.8	29.2
0.01	0.893		3.5	117.6
0.024	0.685		1.1	49.4
0.02	0.55		1.1	3.3
0.2	0.641		1.8	86
0.02	0.91		1.8	18.7
0.02	0.15			11.6
0.018	0.178			2.7
0.02	0.04			85.9
0.0107	0.2518
0.02	0.209
0.014	0.03
0.01	0.0328
	0.023
	0.993
	0.7178
	0.9

## Sheet: Fig. 2G
	RAG2-/-						STAT5BN642H RAG2-/-
DN	98.7	97.6	96.4	98.1	99.4	99.7	41.4	8.22	2.37	14.1	4.16	27.5	26.2	0.94	7.53	0.7	20.1	4.1
DP	0.19	0.068	0.57	0.24	0.006	0.1	12	30.2	43.1	76.9	86	38.3	0.97	67.9	67.7	57	30.9	44
SP8	0.84	0.61	0.6	0.41	0.062	0.1	29.1	60.5	54	4.97	8.49	32.5	71.1	30.8	23.5	42.1	46.8	51.6
SP4	0.24	1.76	2.41	1.28	0.55	0.2	17.5	1.1	0.52	4.07	1.36	1.7	1.77	0.35	1.3	0.1	2.2	0.3
	RAG2-/-		STAT5AS710F RAG2-/-
DN	97.4	98.6	7.7	31.1	6.12	15.6	17.65	25.1
DP	1.88	0.55	55.2	60.4	86.05	78	53.33	67.7
SP8	0.44	0.37	36.9	7.4	6.17	6.3	1.24	7.16
SP4	0.38	0.39	2.47	1.73	0.17	0.3	0.08	0

## Sheet: Fig. 3A
RAG2-/-	STAT5BN642H RAG2-/-
DN	DN	DP	SP8
1.42	1.61	31.5	29.9
0.68	0.82	15.7	10.7
0.8	1.77	44.2	31.4
0.67	4.07	72.7	58.4
2.87	1.15	86.5	79
	9.38	73.8	45.1
	3.74	58.6	61.9
	0.94	73	32.6
	0.18	43.7	39.4

[truncated: 41 more sheets: Fig. 3B, Fig. 3E, Fig. 4A, Fig. 4C, Fig. 6A, Fig. 6C, Fig. 6E, Fig. 6G, Fig. S1A, Fig. S1C, Fig. S1D, Fig. S1E, Fig. S1F, Fig. S1G, Fig. S1H, Fig. S2B, Fig. S2C, Fig. S2D, Fig. S3C, Fig. S6B …]
